# Supplementary material for: Furan-Containing Chiral Spiro-Fused Polycyclic Aromatic Compounds: Synthesis and Photophysical Properties
Source: Molecules. 2022 Aug 11;27(16):5103. doi: 10.3390/molecules27165103 (PMC9415352; doi:10.3390/molecules27165103)
Supplement: Supplementary file 1 [file molecules-27-05103-s001.zip]

Archive with 1 entries (1 files):
- molecules-1854551-supplementary.pdf
